# Supplementary material for: The Suitability of RNA from Positive SARS-CoV-2 Rapid Antigen Tests for Whole Virus Genome Sequencing and Variant Identification to Maintain Genomic Surveillance
Source: Diagnostics (Basel). 2023 Dec 7;13(24):3618. doi: 10.3390/diagnostics13243618 (PMC10742923; doi:10.3390/diagnostics13243618)
Supplement: Supplementary file 1 [file diagnostics-13-03618-s001.zip]

Archive with 1 entries (1 files):
- diagnostics-2665763-supplementary.pdf
